# Supplementary material for: Sprouting and Hydrolysis as Biotechnological Tools for Development of Nutraceutical Ingredients from Oat Grain and Hull
Source: Foods. 2022 Sep 8;11(18):2769. doi: 10.3390/foods11182769 (PMC9497932; doi:10.3390/foods11182769)
Supplement: Supplementary file 1 [file foods-11-02769-s001.zip]

Archive with 1 entries (1 files):
- foods-1854377-supplementary.pdf
